# Supplementary material for: Characterizing the Short-Term Habituation of Event-Related Evoked Potentials
Source: eNeuro. 2018 Sep 28;5(5):ENEURO.0014-18.2018. doi: 10.1523/ENEURO.0014-18.2018 (PMC6162078; doi:10.1523/ENEURO.0014-18.2018)
Supplement: Extended data — MATLAB R2016b code for the Statistical assessment of ERP components and Modeling the within-block decay of the lateralized and VWs. Download Extended Data 1, ZIP file. [file sup_enu-eN-NWR-0014-18-s01.zip]

Archive with 40 entries (37 files):
- modelling/
- modelling/.DS_Store
- __MACOSX/
- __MACOSX/modelling/
- __MACOSX/modelling/._.DS_Store
- modelling/BIC_compute.m
- __MACOSX/modelling/._BIC_compute.m
- modelling/cmap.mat
- __MACOSX/modelling/._cmap.mat
- modelling/code_mancini.zip
- modelling/eq_four_fit_ab.m
- __MACOSX/modelling/._eq_four_fit_ab.m
- modelling/eq_one_fit.m
- __MACOSX/modelling/._eq_one_fit.m
- modelling/eq_three_fit.m
- __MACOSX/modelling/._eq_three_fit.m
- modelling/eq_two_fit.m
- __MACOSX/modelling/._eq_two_fit.m
- modelling/plot_winningmod.m
- __MACOSX/modelling/._plot_winningmod.m
- modelling/postsvd_fitting.m
- __MACOSX/modelling/._postsvd_fitting.m
- modelling/resampling.m
- __MACOSX/modelling/._resampling.m
- modelling/sample2sec.m
- __MACOSX/modelling/._sample2sec.m
- modelling/shadedErrorBar.m
- __MACOSX/modelling/._shadedErrorBar.m
- modelling/shuffle.m
- __MACOSX/modelling/._shuffle.m
- modelling/svd_analysis.m
- __MACOSX/modelling/._svd_analysis.m
- modelling/svd_noise_estimation.m
- __MACOSX/modelling/._svd_noise_estimation.m
- modelling/svd_plots.m
- __MACOSX/modelling/._svd_plots.m
- README.md
- __MACOSX/._README.md
- wilcoxon_clustercorr.m
- __MACOSX/._wilcoxon_clustercorr.m
