# Supplementary material for: Characterizing the Short-Term Habituation of Event-Related Evoked Potentials
Source: eNeuro. 2018 Sep 28;5(5):ENEURO.0014-18.2018. doi: 10.1523/ENEURO.0014-18.2018 (PMC6162078; doi:10.1523/ENEURO.0014-18.2018)
Supplement: Extended data — MATLAB R2016b code for the Statistical assessment of ERP components and Modeling the within-block decay of the lateralized and VWs. Download Extended Data 1, ZIP file. [file sup_enu-eN-NWR-0014-18-s01.zip › modelling/BIC_compute.m]

function bic = BIC_compute(SS,N,K)

% BIC, Schwarz Bayesian information criterion for curve-fitting model comparison
%   BIC(SS,N,K) where SS is the sum of squared residuals (as returned by e.g. lsqcurvefit)
%   N is the number of data points and K is the number of coefficients. 
%   Computes and returns the corrected AIC score for the model.
%   
%   The model with the lowest BIC value is the best fit.

  

K  = K + 1; % additional degree-of-freedom is model!

bic = (N .* log(SS./N)) + (K .* log(N));
