# Supplementary material for: Characterizing the Short-Term Habituation of Event-Related Evoked Potentials
Source: eNeuro. 2018 Sep 28;5(5):ENEURO.0014-18.2018. doi: 10.1523/ENEURO.0014-18.2018 (PMC6162078; doi:10.1523/ENEURO.0014-18.2018)
Supplement: Extended data — MATLAB R2016b code for the Statistical assessment of ERP components and Modeling the within-block decay of the lateralized and VWs. Download Extended Data 1, ZIP file. [file sup_enu-eN-NWR-0014-18-s01.zip › modelling/eq_two_fit.m]

function [fitresult, gof, bic] = eq_two_fit(x, y)
%% ERP modelling code relative to:
% Mancini F, Pepe A, Bernacchia, A, Di Stefano G, Mouraux A, Iannetti GD. (2017)
% Characterising the short-term habituation of event-related evoked potentials
% bioRxiv doi:10.1101/153387

% written in Matlab R2016b by F Mancini, fm456@cam.ac.uk
% This code requires the Curve Fitting Toolbox in Matlab

%%  Equation 2: y = a + b/(x^c)
%  Data for 'eq_two_fit' fit:
%      X Input : x (trial number, 1:60)
%      Y Output: ERP amplitude of choice, stored in 'peaks_avg_ampl.mat'
%  Output:
%      fitresult : a fit object representing the fit.
%      gof : structure with goodness-of fit info.
%      bic: Bayesian Information Criterion, used for model comparison


%% Fit: 'untitled fit 1'.
[xData, yData] = prepareCurveData( x, y );

% Set up fittype and options.
ft = fittype( 'a+b/(x^c)', 'independent', 'x', 'dependent', 'y' );
opts = fitoptions( 'Method', 'NonlinearLeastSquares' );
opts.Display = 'Off';
opts.StartPoint = [0.1 0.1 0.1];
opts.Lower = [0 0 0];
opts.Upper = [5 5 5];

% Fit model to data.
[fitresult, gof] = fit( xData, yData, ft, opts );
coeffs = coeffvalues(fitresult);
bic = BIC_compute(gof.sse, size(x,1), size(coeffs,2));
