# Supplementary material for: Characterizing the Short-Term Habituation of Event-Related Evoked Potentials
Source: eNeuro. 2018 Sep 28;5(5):ENEURO.0014-18.2018. doi: 10.1523/ENEURO.0014-18.2018 (PMC6162078; doi:10.1523/ENEURO.0014-18.2018)
Supplement: Extended data — MATLAB R2016b code for the Statistical assessment of ERP components and Modeling the within-block decay of the lateralized and VWs. Download Extended Data 1, ZIP file. [file sup_enu-eN-NWR-0014-18-s01.zip › modelling/resampling.m]

function p_value = resampling(data)

%% ERP modelling code relative to:
% Mancini F, Pepe A, Bernacchia, A, Di Stefano G, Mouraux A, Iannetti GD. (2017)
% Characterising the short-term habituation of event-related evoked potentials
% eNeuro

% written in Matlab R2016b by F Mancini, fm456@cam.ac.uk

nperms = 1000; % number of resampling iterations
for perms = 1:nperms
    
    tmp = shuffle(data);
    [fit_tmp, gof_tmp, bic_tmp(:,:,perms)] = postsvd_fitting(tmp);
    
    for rank_ord = 1:60 
        winning_mod_bic_perms(perms,rank_ord) = find(bic_tmp(:,rank_ord,perms)==min(squeeze((bic_tmp(:,rank_ord,perms)))));
        hab_indx(perms,rank_ord) = winning_mod_bic_perms(perms,rank_ord)~=4;
    end
    
end

for rank_ord = 1:5
    p_value(rank_ord) = sum(hab_indx(:,rank_ord))./nperms ;
end
